# Supplementary material for: Effects of a Mat Pilates Exercise Program Associated with Photobiomodulation Therapy in Patients with Chronic Nonspecific Low Back Pain: A Randomized, Double-Blind, Sham-Controlled Trial
Source: Healthcare (Basel). 2024 Jul 16;12(14):1416. doi: 10.3390/healthcare12141416 (PMC11276592; doi:10.3390/healthcare12141416)
Supplement: Supplementary file 1 [file healthcare-12-01416-s001.zip]

Archive with 1 entries (1 files):
- healthcare-3066265-supplementary.pdf
